# Supplementary material for: Cytokines and oral cancer risk: Genetic evidence from a bidirectional Mendelian randomization study
Source: Medicine (Baltimore). 2025 Jun 6;104(23):e42642. doi: 10.1097/MD.0000000000042642 (PMC12150936; doi:10.1097/MD.0000000000042642)
Supplement: Supplementary file 1 [file medi-104-e42642-s001.xlsx]

## Sheet: Sheet1
Table S1 The 41 cytokines of cohort 1
1	Beta nerve-growth factor
2	Cutaneous T cell-attracting chemokine
3	C-X-C motif chemokine 9
4	EOTAXIN
5	Fibroblast Growth Factor-Basic
6	Granulocyte colony stimulating factor
7	Growth-related oncogene α
8	Hepatocyte Growth Factor
9	interferon-inducible protein-10
10	Interferon-γ
11	Interleukin-10
12	Interleukin-12_P70
13	Interleukin-13
14	Interleukin-16
15	Interleukin-17
16	Interleukin-18
17	Interleukin-1B
18	Interleukin-1RA
19	Interleukin-2
20	Interleukin-2RA
21	Interleukin-4
22	Interleukin-5
23	Interleukin-6
24	Interleukin-7
25	Interleukin-8
26	Interleukin-9
27	Macrophage inflammatory protein 1A
28	Macrophage inflammatory protein 1B
29	Macrophage migration inhibitory factor
30	Monocyte Chemoattractant Protein_3
31	Monocyte Chemoattractant Protein-1
32	Multi-Colony Stimulating Factor
33	Platelet-derived growth factor-BB
34	Regulated upon Activation, Normal T Cell Expressed and Presumably Secreted
35	Stem cell factor
36	Stem Cell Growth Factor beta
37	Stromal Cell-Derived Factor-1 alpha
38	Tumor necrosis factor-A
39	Tumor necrosis factor-B
40	Tumor necrosis factor-related apoptosis-inducing ligand
41	Vascular endothelial growth factor

## Sheet: Sheet2
Table S2 The 91 cytokines in cohort 2
1	Adenosine Deaminase levels
2	Artemin levels
3	Axin-1 levels
4	beta-nerve growth factor levels
5	Caspase 8 levels
6	C-C motif chemokine 19 levels
7	C-C motif chemokine 20 levels
8	C-C motif chemokine 23 levels
9	C-C motif chemokine 25 levels
10	C-C motif chemokine 28 levels
11	C-C motif chemokine 4 levels
12	CD40L receptor levels
13	CUB domain-containing protein 1 levels
14	C-X-C motif chemokine 1 levels
15	C-X-C motif chemokine 10 levels
16	C-X-C motif chemokine 11 levels
17	C-X-C motif chemokine 5 levels
18	C-X-C motif chemokine 6 levels
19	C-X-C motif chemokine 9 levels
20	Cystatin D levels
21	Delta and Notch-like epidermal growth factor-related receptor levels
22	Eotaxin levels
23	Eukaryotic translation initiation factor 4E-binding protein 1 levels
24	Fibroblast growth factor 19 levels
25	Fibroblast growth factor 21 levels
26	Fibroblast growth factor 23 levels
27	Fibroblast growth factor 5 levels
28	Fms-related tyrosine kinase 3 ligand levels
29	Fractalkine levels
30	Glial cell line-derived neurotrophic factor levels
31	Hepatocyte growth factor levels
32	Interferon gamma levels
33	Interleukin-10 levels
34	Interleukin-10 receptor subunit alpha levels
35	Interleukin-10 receptor subunit beta levels
36	Interleukin-12 subunit beta levels
37	Interleukin-13 levels
38	Interleukin-15 receptor subunit alpha levels
39	Interleukin-17A levels
40	Interleukin-17C levels
41	Interleukin-18 levels
42	interleukin-18 receptor 1 levels
43	Interleukin-1-alpha levels
44	Interleukin-2 levels
45	Interleukin-2 receptor subunit beta levels
46	Interleukin-20 levels
47	Interleukin-20 receptor subunit alpha levels
48	Interleukin-22 receptor subunit alpha-1 levels
49	Interleukin-24 levels
50	Interleukin-33 levels
51	Interleukin-4 levels
52	Interleukin-5 levels
53	Interleukin-6 levels
54	Interleukin-7 levels
55	Interleukin-8 levels
56	Latency-associated peptide transforming growth factor beta 1 levels
57	Leukemia inhibitory factor levels
58	Leukemia inhibitory factor receptor levels
59	Macrophage colony-stimulating factor 1 levels
60	Macrophage inflammatory protein 1a levels
61	Matrix metalloproteinase-1 levels
62	Matrix metalloproteinase-10 levels
63	Monocyte chemoattractant protein 2 levels
64	Monocyte chemoattractant protein-1 levels
65	Monocyte chemoattractant protein-3 levels
66	Monocyte chemoattractant protein-4 levels
67	Natural killer cell receptor 2B4 levels
68	Neurotrophin-3 levels
69	Neurturin levels
70	Oncostatin-M levels
71	Osteoprotegerin levels
72	Programmed cell death 1 ligand 1 levels
73	Protein S100-A12 levels
74	Signaling lymphocytic activation molecule levels
75	SIR2-like protein 2 levels
76	STAM binding protein levels
77	Stem cell factor levels
78	Sulfotransferase 1A1 levels
79	T-cell surface glycoprotein CD5 levels
80	T-cell surface glycoprotein CD6 isoform levels
81	Thymic stromal lymphopoietin levels
82	TNF-beta levels
83	TNF-related activation-induced cytokine levels
84	TNF-related apoptosis-inducing ligand levels
85	Transforming growth factor-alpha levels
86	Tumor necrosis factor levels
87	Tumor necrosis factor ligand superfamily member 12 levels
88	Tumor necrosis factor ligand superfamily member 14 levels
89	Tumor necrosis factor receptor superfamily member 9 levels
90	Urokinase-type plasminogen activator levels
91	Vascular endothelial growth factor A levels

## Sheet: Sheet3
Table S3 R2 and F value of cytokines on oral cancer
SNP	Cohort	Exposure	R2	F
rs10744620	1	Monocyte chemoattractant protein 1	0.00282967	23.6522
rs12075	1	Monocyte chemoattractant protein 1	0.0236037	201.492
rs7632755	1	Monocyte chemoattractant protein 1	0.0106517	89.738
rs7517040	1	Monocyte chemoattractant protein 1	0.00311727	26.0637
rs7033586	1	Monocyte chemoattractant protein 1	0.00265553	22.1928
rs111995966	1	Monocyte chemoattractant protein 1	0.00255577	21.357
rs7197349	1	Monocyte chemoattractant protein 1	0.00265853	22.218
rs2288370	1	Monocyte chemoattractant protein 1	0.00488268	40.8968
rs12073356	1	Monocyte chemoattractant protein 1	0.00256781	21.4578
rs56212190	1	Monocyte chemoattractant protein 1	0.00279804	23.3871
rs146522229	1	Monocyte chemoattractant protein 1	0.0031328	26.1939
rs143815843	1	Monocyte chemoattractant protein 1	0.00251461	21.0121
rs2036297	1	Monocyte chemoattractant protein 1	0.00650512	54.5752
rs9317045	1	Monocyte chemoattractant protein 1	0.00289977	24.2399
rs11177248	1	C-X-C motif chemokine ligand 9	0.00598294	22.4026
rs139010077	1	C-X-C motif chemokine ligand 9	0.00565091	21.1522
rs6679677	1	C-X-C motif chemokine ligand 9	0.00661537	24.7864
rs1796086	1	C-X-C motif chemokine ligand 9	0.00785953	29.4849
rs191555775	1	C-X-C motif chemokine ligand 9	0.00815384	30.5981
rs816960	1	C-X-C motif chemokine ligand 9	0.00633665	23.7354
rs112861654	1	C-X-C motif chemokine ligand 9	0.00691048	25.8998
rs62562991	1	C-X-C motif chemokine ligand 9	0.0065546	24.5572
rs13143163	1	C-X-C motif chemokine ligand 9	0.00589825	22.0835
rs111607343	1	C-X-C motif chemokine ligand 9	0.00584589	21.8863
rs77086208	1	C-X-C motif chemokine ligand 9	0.00592949	22.2012
rs55876513	1	C-X-C motif chemokine ligand 9	0.0110499	41.5873
rs117831247	1	C-X-C motif chemokine ligand 9	0.00693343	25.9864
rs11589432	2	C-C motif chemokine 25 levels	0.00158114	22.6224
rs143132666	2	C-C motif chemokine 25 levels	0.00153791	22.6914
rs149395110	2	C-C motif chemokine 25 levels	0.00161781	20.8679
rs7611785	2	C-C motif chemokine 25 levels	0.0015306	22.5865
rs851850	2	C-C motif chemokine 25 levels	0.00158806	22.7231
rs7806274	2	C-C motif chemokine 25 levels	0.0016067	21.9909
rs111437511	2	C-C motif chemokine 25 levels	0.00158664	23.41
rs1705699	2	C-C motif chemokine 25 levels	0.00150364	22.1549
rs12114935	2	C-C motif chemokine 25 levels	0.00198705	29.3276
rs11140450	2	C-C motif chemokine 25 levels	0.00198222	21.4406
rs116534774	2	C-C motif chemokine 25 levels	0.00205061	22.8846
rs635634	2	C-C motif chemokine 25 levels	0.0186195	223.557
rs79990760	2	C-C motif chemokine 25 levels	0.00142629	21.0293
rs11028036	2	C-C motif chemokine 25 levels	0.00147668	21.7778
rs200184122	2	C-C motif chemokine 25 levels	0.00211745	20.8544
rs10792444	2	C-C motif chemokine 25 levels	0.0015481	22.8389
rs636479	2	C-C motif chemokine 25 levels	0.0014377	21.2064
rs7296588	2	C-C motif chemokine 25 levels	0.00673472	99.8277
rs7137942	2	C-C motif chemokine 25 levels	0.00184621	22.9391
rs521795	2	C-C motif chemokine 25 levels	0.00182787	26.1607
rs147851492	2	C-C motif chemokine 25 levels	0.00152169	22.441
rs12606983	2	C-C motif chemokine 25 levels	0.00171149	25.2244
rs41284494	2	C-C motif chemokine 25 levels	0.00193224	25.5976
rs117424304	2	C-C motif chemokine 25 levels	0.00287675	38.9453
rs75744398	2	C-C motif chemokine 25 levels	0.00354137	43.9127
rs62123152	2	C-C motif chemokine 25 levels	0.00453241	67.0618
rs78865157	2	C-C motif chemokine 25 levels	0.00517294	76.5625
rs111346862	2	C-C motif chemokine 25 levels	0.168645	2897.79
rs145698044	2	C-C motif chemokine 25 levels	0.00186563	27.5059
rs7247560	2	C-C motif chemokine 25 levels	0.00255572	35.3516
rs140376515	2	C-C motif chemokine 25 levels	0.00166661	23.849
rs516316	2	C-C motif chemokine 25 levels	0.0531719	827.319
rs78743764	2	Monocyte chemoattractant protein 2 levels	0.00157262	21.5064
rs12075	2	Monocyte chemoattractant protein 2 levels	0.00475344	70.3574
rs6685547	2	Monocyte chemoattractant protein 2 levels	0.00192961	25.5917
rs7538845	2	Monocyte chemoattractant protein 2 levels	0.00150435	21.5235
rs79965992	2	Monocyte chemoattractant protein 2 levels	0.00170656	21.9651
rs138884871	2	Monocyte chemoattractant protein 2 levels	0.00157717	21.594
rs407595	2	Monocyte chemoattractant protein 2 levels	0.00157133	22.4818
rs145516279	2	Monocyte chemoattractant protein 2 levels	0.00150181	21.4871
rs12523126	2	Monocyte chemoattractant protein 2 levels	0.00163161	23.3472
rs79567569	2	Monocyte chemoattractant protein 2 levels	0.00179716	24.0965
rs4722985	2	Monocyte chemoattractant protein 2 levels	0.00154832	22.1537
rs181726805	2	Monocyte chemoattractant protein 2 levels	0.00144968	21.3906
rs948962	2	Monocyte chemoattractant protein 2 levels	0.00141634	20.898
rs75573205	2	Monocyte chemoattractant protein 2 levels	0.00148008	21.8236
rs112168535	2	Monocyte chemoattractant protein 2 levels	0.00176399	24.1529
rs9889517	2	Monocyte chemoattractant protein 2 levels	0.00177004	25.3317
rs9893096	2	Monocyte chemoattractant protein 2 levels	0.0132283	197.439
rs76263310	2	Monocyte chemoattractant protein 2 levels	0.00286589	42.3215
rs11080270	2	Monocyte chemoattractant protein 2 levels	0.234349	4502.7
rs881323	2	Monocyte chemoattractant protein 2 levels	0.00416972	61.6939
rs35904471	2	Monocyte chemoattractant protein 2 levels	0.00187312	21.2717
rs80131163	2	Monocyte chemoattractant protein 2 levels	0.00163906	24.1798
rs75580960	2	Monocyte chemoattractant protein 2 levels	0.00174568	23.1218
rs74350159	2	Monocyte chemoattractant protein 2 levels	0.00153241	21.1782
rs72636362	2	TNF-related activation-induced cytokine levels	0.00192522	22.6186
rs34221978	2	TNF-related activation-induced cytokine levels	0.0015972	23.5676
rs72781813	2	TNF-related activation-induced cytokine levels	0.00160879	23.7406
rs113835939	2	TNF-related activation-induced cytokine levels	0.00147274	21.7255
rs76488966	2	TNF-related activation-induced cytokine levels	0.00149655	22.0592
rs201831835	2	TNF-related activation-induced cytokine levels	0.00213866	23.3442
rs77980965	2	TNF-related activation-induced cytokine levels	0.00189803	21.5551
rs79287178	2	TNF-related activation-induced cytokine levels	0.0141605	211.393
rs11713634	2	TNF-related activation-induced cytokine levels	0.00373668	42.5104
rs181906998	2	TNF-related activation-induced cytokine levels	0.00244115	24.4345
rs4365726	2	TNF-related activation-induced cytokine levels	0.00153137	21.9092
rs150011668	2	TNF-related activation-induced cytokine levels	0.00207428	23.9786
rs150128402	2	TNF-related activation-induced cytokine levels	0.00183062	27.0219
rs1432791	2	TNF-related activation-induced cytokine levels	0.00151291	21.6462
rs17221073	2	TNF-related activation-induced cytokine levels	0.00204167	28.2307
rs6932751	2	TNF-related activation-induced cytokine levels	0.00146923	21.6706
rs3801000	2	TNF-related activation-induced cytokine levels	0.00194538	27.8459
rs17302	2	TNF-related activation-induced cytokine levels	0.00161533	23.1139
rs2975421	2	TNF-related activation-induced cytokine levels	0.00147144	21.0519
rs62501135	2	TNF-related activation-induced cytokine levels	0.00744455	107.15
rs183217699	2	TNF-related activation-induced cytokine levels	0.00165134	21.2548
rs1839438	2	TNF-related activation-induced cytokine levels	0.00205961	22.4795
rs2468187	2	TNF-related activation-induced cytokine levels	0.0126007	188.015
rs5001566	2	TNF-related activation-induced cytokine levels	0.00175163	21.0214
rs6479556	2	TNF-related activation-induced cytokine levels	0.0015168	22.3703
rs78045189	2	TNF-related activation-induced cytokine levels	0.00179846	21.1844
rs75991751	2	TNF-related activation-induced cytokine levels	0.00184568	24.8148
rs4512994	2	TNF-related activation-induced cytokine levels	0.0068805	102.08
rs4334157	2	TNF-related activation-induced cytokine levels	0.00151637	22.3761
rs704	2	TNF-related activation-induced cytokine levels	0.00590271	87.487
rs150416959	2	TNF-related activation-induced cytokine levels	0.00162656	21.5414
rs117113213	2	TNF-related activation-induced cytokine levels	0.00204076	30.1035
rs6063153	2	TNF-related activation-induced cytokine levels	0.00178041	25.4785

## Sheet: Sheet4
Table S4 MR result of 5 methods in two cohorts
Cohort	Exposure	Method	NSNP	B	SE	P value	OR (95% CI)
1	Monocyte chemoattractant protein 1	Inverse variance weighted	14	-0.252278	0.126207	0.045616	0.777 (0.607 - 0.995)
1	Monocyte chemoattractant protein 1	MR Egger	14	-0.0356639	0.305451	0.908983	0.965 (0.53 - 1.756)
1	Monocyte chemoattractant protein 1	Weighted median	14	-0.0902198	0.169918	0.595445	0.914 (0.655 - 1.275)
1	Monocyte chemoattractant protein 1	Weighted mode	14	-0.0922902	0.189169	0.633766	0.912 (0.629 - 1.321)
1	Monocyte chemoattractant protein 1	Simple mode	14	-0.130784	0.289367	0.658743	0.877 (0.498 - 1.547)
1	C-X-C motif chemokine ligand 9	Inverse variance weighted	11	-0.274679	0.120613	0.0227642	0.76 (0.6 - 0.962)
1	C-X-C motif chemokine ligand 9	MR Egger	11	-0.148505	0.246069	0.561071	0.862 (0.532 - 1.396)
1	C-X-C motif chemokine ligand 9	Weighted median	11	-0.20797	0.15077	0.167775	0.812 (0.604 - 1.091)
1	C-X-C motif chemokine ligand 9	Weighted mode	11	-0.158927	0.239821	0.522509	0.853 (0.533 - 1.365)
1	C-X-C motif chemokine ligand 9	Simple mode	11	-0.176064	0.235473	0.471857	0.839 (0.529 - 1.33)
2	TNF-related activation-induced cytokine levels	Inverse variance weighted	27	-0.233785	0.116247	0.0443149	0.792 (0.63 - 0.994)
2	TNF-related activation-induced cytokine levels	MR Egger	27	-0.223959	0.22182	0.322341	0.799 (0.518 - 1.235)
2	TNF-related activation-induced cytokine levels	Weighted median	27	-0.187254	0.169333	0.268799	0.829 (0.595 - 1.156)
2	TNF-related activation-induced cytokine levels	Weighted mode	27	-0.223317	0.17195	0.205437	0.8 (0.571 - 1.12)
2	TNF-related activation-induced cytokine levels	Simple mode	27	-0.305606	0.274634	0.275987	0.737 (0.43 - 1.262)
2	Monocyte chemoattractant protein 2 levels	Inverse variance weighted	21	0.151873	0.0769109	0.0483066	1.164 (1.001 - 1.353)
2	Monocyte chemoattractant protein 2 levels	MR Egger	21	0.0896491	0.0942692	0.353551	1.094 (0.909 - 1.316)
2	Monocyte chemoattractant protein 2 levels	Weighted median	21	0.122032	0.0703407	0.0827645	1.13 (0.984 - 1.297)
2	Monocyte chemoattractant protein 2 levels	Weighted mode	21	0.117833	0.0726857	0.120649	1.125 (0.976 - 1.297)
2	Monocyte chemoattractant protein 2 levels	Simple mode	21	0.117833	0.29506	0.693865	1.125 (0.631 - 2.006)
2	C-C motif chemokine 25 levels	Inverse variance weighted	26	0.360141	0.132278	0.00647694	1.434 (1.106 - 1.858)
2	C-C motif chemokine 25 levels	MR Egger	26	0.254087	0.24603	0.312017	1.289 (0.796 - 2.088)
2	C-C motif chemokine 25 levels	Weighted median	26	0.235711	0.196171	0.229535	1.266 (0.862 - 1.859)
2	C-C motif chemokine 25 levels	Weighted mode	26	0.170446	0.215651	0.43674	1.186 (0.777 - 1.81)
2	C-C motif chemokine 25 levels	Simple mode	26	0.458261	0.381936	0.241451	1.581 (0.748 - 3.343)

## Sheet: Sheet5
Table S5 Steiger test
Cohort	Exposure	Steiger P value
1	Monocyte chemoattractant protein 1	0.01
1	C-X-C motif chemokine ligand 9	0.02
2	TNF-related activation-induced cytokine levels	0.0091941
2	Monocyte chemoattractant protein 2 levels	1.84171e-155
2	C-C motif chemokine 25 levels	4.35224e-10

## Sheet: Sheet6
Table S6 R2 and F value of reverse MR analysis of cytokines
SNP	Exposure	R2	F
rs10803213	Fractalkine_levels	0.000210136	21.0176
rs9289852	Fractalkine_levels	0.00022192	22.1964
rs113256381	Fractalkine_levels	0.000211843	21.1883
rs9264275	Fractalkine_levels	0.000228442	22.849
rs62477047	Fractalkine_levels	0.000214155	21.4196
rs77682887	Fractalkine_levels	0.000233169	23.3218
rs61860520	Fractalkine_levels	0.00023887	23.8922
rs708859	Fractalkine_levels	0.000212055	21.2096

## Sheet: Sheet7
Table S7 Reverse MR result of 5 methods
Outcome	Method	NSNP	B	SE	P value	OR (95%CI)
Fractalkine levels	Inverse variance weighted	8	-0.0592637	0.0252057	0.018713	0.942 (0.897 - 0.990)
Fractalkine levels	Weighted median	8	-0.0126819	0.0286813	0.658369	0.987 (0.933 - 1.044)
Fractalkine levels	MR Egger	8	-0.0162043	0.0713096	0.827783	0.984 (0.856 - 1.132)
Fractalkine levels	Weighted mode	8	-0.00344893	0.0428548	0.938109	0.997 (0.916 - 1.084)
Fractalkine levels	Simple mode	8	-0.00344893	0.0519909	0.948964	0.997 (0.900 - 1.103)

## Sheet: Sheet8
Table S8 Sensitivity analysis of reverse MR
Outcome	IVW Cochran	Egger Cochran	MR PRESSO	Egger intercept	Steiger
Fractalkine	0.0707695	0.0577086	0.092	0.539951	0.909703
